# Supplementary material for: Short Glass Fiber-Reinforced Recycled Polyethylene Terephthalate Composites for Additive Manufacturing: Modification Strategies, Processing, Characterization and 3D Printing
Source: Polymers (Basel). 2026 May 8;18(10):1155. doi: 10.3390/polym18101155 (PMC13211043; doi:10.3390/polym18101155)
Supplement: Supplementary file 1 [file polymers-18-01155-s001.zip]

Archive with 1 entries (1 files):
- polymers-4264879-supplementary.pdf
